# Supplementary material for: Sharpening of expression domains induced by transcription and microRNA regulation within a spatio-temporal model of mid-hindbrain boundary formation
Source: BMC Syst Biol. 2013 Jun 25;7:48. doi: 10.1186/1752-0509-7-48 (PMC4103684; doi:10.1186/1752-0509-7-48)
Supplement: Additional file 5 — Data S1. MATLAB files for simulation. [file 1752-0509-7-48-S5.zip]

Archive with 15 entries (12 files):
- MATLAB/
- MATLAB/.DS_Store
- __MACOSX/
- __MACOSX/MATLAB/
- __MACOSX/MATLAB/._.DS_Store
- MATLAB/initial_miRNA_complex.m
- __MACOSX/MATLAB/._initial_miRNA_complex.m
- MATLAB/initial_noRestriction_En.m
- __MACOSX/MATLAB/._initial_noRestriction_En.m
- MATLAB/initial_noRestriction_wnt.m
- __MACOSX/MATLAB/._initial_noRestriction_wnt.m
- MATLAB/MHB1_FDM_miRNA_complex.m
- __MACOSX/MATLAB/._MHB1_FDM_miRNA_complex.m
- MATLAB/MHB1_FDM_parameters.m
- __MACOSX/MATLAB/._MHB1_FDM_parameters.m
