# Supplementary material for: Sharpening of expression domains induced by transcription and microRNA regulation within a spatio-temporal model of mid-hindbrain boundary formation
Source: BMC Syst Biol. 2013 Jun 25;7:48. doi: 10.1186/1752-0509-7-48 (PMC4103684; doi:10.1186/1752-0509-7-48)
Supplement: Additional file 5 — Data S1. MATLAB files for simulation. [file 1752-0509-7-48-S5.zip › MATLAB/initial_miRNA_complex.m]

% Function returning initial conditions of otx, gbx, fgf, fgf(ext), wnt, wnt(ext), en and pax
% at spatial position x according to the expression pattern at E8.5 given in
% Wittmann et al. [2009a]. En and pax expression are restricted to a band
% around x=0.5.
%
% input
% 	x       Vector of grid points at which the initial value is calculated
%   m0      function handle containing miRNA initial profile
% output
%   value   Vector with initial values at each point grid point in x
%
% Sabrina Hock, sabrina.hock@mytum.de, 27.07.2011

function value = initial_miRNA_complex(x,m0)


value = [    interp1([0 0.5 1], [1 0 0], x);...
             interp1([0 0.5 1], [0 0 1], x);...
             interp1([0 0.3 0.625 0.75 1], [0 0 1 0 0], x);...
             interp1([0 0.3 0.375 0.75 1], [0 0 1 0 0], x);...
             interp1([0 0.24 0.625 0.75 1], [0 0 0.5 0 0], x);...
             interp1([0 0.24 0.375 0.75 1], [0 0 0.5 0 0], x);...
             m0;...
             interp1([0 0.25 0.425 0.6 1], [0 0 1 0 0], x);...
             interp1([0 0.3 0.475 0.65 1], [0 0 1 0 0], x);... 
             interp1([0 0.5 1], [0 0 0], x)            
        ];
       
end
