# Supplementary material for: Sharpening of expression domains induced by transcription and microRNA regulation within a spatio-temporal model of mid-hindbrain boundary formation
Source: BMC Syst Biol. 2013 Jun 25;7:48. doi: 10.1186/1752-0509-7-48 (PMC4103684; doi:10.1186/1752-0509-7-48)
Supplement: Additional file 5 — Data S1. MATLAB files for simulation. [file 1752-0509-7-48-S5.zip › MATLAB/initial_noRestriction_wnt.m]

% Function returning initial conditions of otx, gbx, fgf, fgf(ext), wnt, wnt(ext), en and pax
% at spatial position x according to the expression pattern at E8.5 given in
% Wittmann et al. [2009a]. En and pax are not restricted to a band
% around x=0.5.
%
% input
% 	x       Vector of grid points at which the initial value is calculated
% output
%   value   Vector with initial values at each point grid point in x
%
% Sabrina Hock, sabrina.hock@mytum.de, 31.10.2010

function value = initial_noRestriction_wnt(x)

value = [
             interp1([0 0.5 1], [1 0 0], x);...
             interp1([0 0.5 1], [0 0 1], x);...
             interp1([0 0.45 0.625 0.8 1], [0 0 1 1 0], x);...
             interp1([0 0.2 0.375 0.55 1], [0 1 1 0 0], x);...
             interp1([0 0.45 0.625 0.8 1], [0 0 1 1 0], x);...
             interp1([0 0.2 0.375 0.55 1], [0 1 1 0 0], x);...
             interp1([0 0.25 0.425 0.6 1], [1 1 1 0 0], x);...
             interp1([0 0.3 0.475 0.65 1], [0 0 1 1 1], x);...
        ];
    
end
