# Supplementary material for: Sharpening of expression domains induced by transcription and microRNA regulation within a spatio-temporal model of mid-hindbrain boundary formation
Source: BMC Syst Biol. 2013 Jun 25;7:48. doi: 10.1186/1752-0509-7-48 (PMC4103684; doi:10.1186/1752-0509-7-48)
Supplement: Additional file 5 — Data S1. MATLAB files for simulation. [file 1752-0509-7-48-S5.zip › MATLAB/MHB1_FDM_miRNA_complex.m]

% Function solving the one dimensional MHB model by discretized FDMs and
% the inbuilt MATLAB solver ODE15s with miRNA integration 
%
% input
% 	T       vector of time points, first entry is none zero [t1,..,tend]
%   N       grid size for spatial discretization
%   opt     =1 is for regulation of miRNA by Fgf8 uses jpattern_regulation(N)
%           =2 is for miRNA profiles without regulation of Fgf8 uses
%           jpattern_NOregulation(N)
%   prof    function handle to the function of a given miRNA production
%           profile
%   mdiff   Diffusion constant for miRNA
%   k       Interaction rate of miRNA and Wnt1
% output
%   s     	structure with information in the form
%   .in     initial Distribution 
%   .T      vector were each row represents a time step
%   .x      vector of grid points
%   .otx    solution for otx
%   .gbx    solution for gbx
%   .fgf    solution for fgf
%   .wnt    solution for wnt
%   .fgfd   solution for fgf ext
%   .wntd   solution for wnt ext
%   .en     solution for en
%   .pax    solution for pax
%   .miRNA  solution for miRNA
%
%
% Sabrina Hock, sabrina.hock@mytum.de, 31.05.2011

function [s] = MHB1_FDM_miRNA_complex ( T,N,y0,parameter,prof)

% Localize grid points and create initial value
h = 1/N;
x = (0:1/N:(1-h));

% Options for ODE15s - Vectorized calculations on and sparsity pattern
% for the Jacobian matrix given by the function jpattern(N)
% opt 1 is for regulation of miRNA by Fgf8 uses jpattern_regulation(N)
% opt 2 is for miRNA profiles without regulation of Fgf8 uses
% jpattern_NOregulation(N)

%options = odeset('Vectorized','on','Jpattern',jpattern_complex(N));  
options = odeset('Vectorized','on');
[T,Y] = ode15s(@f,T,y0,options);

% Store results in structure s 
s.T = T;
s.x = x;
s.in = y0;

for i = 1:length(T)
    otx(i,:) = Y(i,1:10:10*N);
    gbx(i,:) = Y(i,2:10:10*N);
    fgf(i,:) = Y(i,3:10:10*N);
    wnt(i,:) = Y(i,4:10:10*N);
    fgfd(i,:) = Y(i,5:10:10*N);
    wntd(i,:) = Y(i,6:10:10*N);
    miRNA(i,:) = Y(i,7:10:10*N);
    en(i,:) = Y(i,8:10:10*N);
    pax(i,:) = Y(i,9:10:10*N); 
    comp(i,:) = Y(i,10:10:10*N);
end
s.otx = otx;
s.gbx = gbx;
s.fgf = fgf;
s.wnt = wnt;
s.fgfd = fgfd;
s.wntd = wntd;
s.en = en;
s.pax = pax;
s.miRNA = miRNA;
s.comp = comp;

% --------------------------------------------------------------
% Inbuilt function for the calculation the discretized FDMs for the one 
% dimensional MHB model.
%
% input
% 	t       time point
%   y       8Nx1 vector of function values
% output
%   dydt    Discrteization at time t and uniformly distributed grid points
%           x_i=i/N.
% 
% Sabrina Hock, sabrina.hock@mytum.de, 31.10.2010

function dydt = f(t,y)
    
% Set parameter values to input. deca is the deacay rate vectors beta, prod
% is the prodution rate vector alpha, Hill consistst of the hill thresholds
% and Hill exponents of the twelve Hill functions in the system. Dfgf and
% Dwnt are the diffussion coefficients.
deca = parameter.d;  
prod = parameter.p;     
Hill = parameter.Hill;             
Dfgf = parameter.Dfgf;                  
Dwnt = parameter.Dwnt; 

% Set parameter values for miRNA to the input values mprod and mdecay are
% the production and decay rates of miRNA. Mdiff and k are the diffussion
% rate and the interaction rate given in the model.
mprod = parameter.mprod;                    
mdecay = parameter.mdecay;                  
mdiff = parameter.mdiff;

k = parameter.k;
lam = parameter.lambda;
cdecay = parameter.cdecay;

% Defintion of negative and positive Hill functions
negHill = @(x,eps,m) eps^m./(x.^m+eps^m); 
posHill = @(x,eps,m) x.^m./(x.^m+eps^m); 

% Get grid size for FDM width and set counter j for calculating the miRNA
% production profile
c = (N)^2;                  
j=0;

dydt = zeros(10*N,size(y,2));

% Evaluate the eight components of the function at all interior 
% grid points..
for i = 1:10:10*N-10;
    j=j+(1/N); %spatial position/grid point
    dydt(i,:) = prod(1)*negHill(y(i+1,:),Hill(2,1),Hill(1,1))...
                -deca(1)*y(i,:);
    dydt(i+1,:) = prod(2)*negHill(y(i,:),Hill(2,2),Hill(1,2))...
                  -deca(2)*y(i+1,:);
    dydt(i+2,:) = prod(3)*negHill(y(i,:),Hill(2,3),Hill(1,3))...
                 .*posHill(y(i+1,:),Hill(2,4),Hill(1,4))...
                 .*posHill(y(i+5,:),Hill(2,5),Hill(1,5))...
                 .*posHill(y(i+7,:),Hill(2,6),Hill(1,6))...
                 .*posHill(y(i+8,:),Hill(2,7),Hill(1,7))...
                 -deca(3)*y(i+2,:);
% In contrast to MHB1_FDM_miRNA.m here we have the complex, which can
% dissolve with rate lam back to wnt1 and miRNA
    dydt(i+3,:) = prod(4)*posHill(y(i,:),Hill(2,8),Hill(1,8))...
                  .*negHill(y(i+1,:),Hill(2,9),Hill(1,9))...
                  .*posHill(y(i+4,:),Hill(2,10),Hill(1,10))...
                  -deca(4)*y(i+3,:)-k*y(i+3,:).*y(i+6,:);
% FDM discretization for miRNA. Here also the complex is formed an can
% dissociate with rate lam
    if i == 1
            dydt(i+4,:) = prod(5)*y(i+2,:)-deca(5)*y(i+4,:)...
                          +Dfgf*c*(y(i+4+10,:)-2*y(i+4,:));
            dydt(i+5,:) = prod(6)*y(i+3,:)-deca(6)*y(i+5,:)...
                          +Dwnt*c*(y(i+5+10,:)-2*y(i+5,:));
            dydt(i+6,:) = mprod.*prof(j)-mdecay*y(i+6,:)...
                          -k*y(i+3,:).*y(i+6,:)+lam*y(i+9,:)...
                          +mdiff*c*(y(i+6+10,:)-2*y(i+6,:)+mprod*prof(0));
    else
        if i == 10*N-10
            dydt(i+4,:) = prod(5)*y(i+2,:)-deca(5)*y(i+4,:)...
                          +Dfgf*c*(y(i+4-10,:)-2*y(i+4,:));
            dydt(i+5,:) = prod(6)*y(i+3,:)-deca(6)*y(i+5,:)...
                          +Dwnt*c*(y(i+5-10,:)-2*y(i+5,:));
            dydt(i+6,:) = mprod.*prof(j)-mdecay*y(i+6,:)...
                          -k*y(i+3,:).*y(i+6,:)+lam*y(i+9,:)...
                          +mdiff*c*(y(i+6-10,:)-2*y(i+6,:)+mprod*prof(1));
        else
            dydt(i+4,:) = prod(5)*y(i+2,:)-deca(5)*y(i+4,:)...
                          +Dfgf*c*(y(i+4-10,:)+y(i+4+10,:)-2*y(i+4,:));
            dydt(i+5,:) = prod(6)*y(i+3,:)-deca(6)*y(i+5,:)...
                          +Dwnt*c*(y(i+5-10,:)+y(i+5+10,:)-2*y(i+5,:));
            dydt(i+6,:) = mprod.*prof(j)-mdecay*y(i+6,:)...
                          -k*y(i+3,:).*y(i+6,:)+lam*y(i+9,:)...
                          +mdiff*c*(y(i+6+10,:)+y(i+6-10,:)-2*y(i+6,:));
        end
    end
    dydt(i+7,:) = prod(7)*posHill(y(i+8,:),Hill(2,13),Hill(1,13))...
                  .*(posHill(y(i+4,:),Hill(2,11),Hill(1,11))...
                  +posHill(y(i+5,:),Hill(2,12),Hill(1,12))...
                  -(posHill(y(i+4,:),Hill(2,11),Hill(1,11))...
                  .*posHill(y(i+5,:),Hill(2,12),Hill(1,12))))...
                  -deca(7)*y(i+7,:);
    dydt(i+8,:) = prod(8)*posHill(y(i+7,:),Hill(2,14),Hill(1,14))...
                  -deca(8)*y(i+8,:);
    dydt(i+9,:) = k*y(i+3,:).*y(i+6,:)-cdecay*y(i+9,:)-lam*y(i+9,:);
end
end   % End nested function f
end   % End function MHB1_FDM
