# Supplementary material for: Sharpening of expression domains induced by transcription and microRNA regulation within a spatio-temporal model of mid-hindbrain boundary formation
Source: BMC Syst Biol. 2013 Jun 25;7:48. doi: 10.1186/1752-0509-7-48 (PMC4103684; doi:10.1186/1752-0509-7-48)
Supplement: Additional file 5 — Data S1. MATLAB files for simulation. [file 1752-0509-7-48-S5.zip › MATLAB/MHB1_FDM_parameters.m]

% Function solving the one dimensional MHB model by discretized FDMs and
% the inbuilt MATLAB solver ODE15s 
%
% input
% 	T       vector of time points, first entry is none zero [t1,..,tend]
%   N       grid size for spatial discretization, x = (0:1/N:(1-1/N))
%   y0      initial value
%   parameter structure with
%        d 1x8 vector of decay rates in the order (otx2,gbx2,fgf8,wnt,fgfd,wntd.en,pax)
%        p 1x8 vector of production rates
%        Hill 2x14 matrix first row Hill exponent, secosn row hill threshold
%        Dfgf diffusion constant of fgf
%        Dwnt diffusion constant of wnt
% output
%   s     	structure with information in the form
%   .in     initial Distribution 
%   .T      vector were each row represents a time step
%   .x      vector of grid points
%   .otx    solution for otx
%   .gbx    solution for gbx
%   .fgf    solution for fgf
%   .wnt    solution for wnt
%   .fgfd   solution for fgf ext
%   .wntd   solution for wnt ext
%   .en     solution for en
%   .pax    solution for pax
%
% Sabrina Hock, sabrina.hock@mytum.de, 31.10.2010

function [s] = MHB1_FDM_parameters ( T,N,y0, parameter )

% Localize grid points and create initial value
h = 1/N;
x = (0:1/N:(1-h));

% Options for ODE15s - Vectorized calculations on and sparsity pattern
% for the Jacobian matrix given by the function jpattern(N)
% y0 = initial(x);
options = odeset('Vectorized','on','JPattern',jpattern(N));
[T,Y] = ode15s(@f,T,y0,options);

% Store results in structure s 
s.T = T;
s.x = x;
s.in = y0;

for i = 1:length(T)
    otx(i,:) = Y(i,1:8:8*N);
    gbx(i,:) = Y(i,2:8:8*N);
    fgf(i,:) = Y(i,3:8:8*N);
    wnt(i,:) = Y(i,4:8:8*N);
    fgfd(i,:) = Y(i,5:8:8*N);
    wntd(i,:) = Y(i,6:8:8*N);
    en(i,:) = Y(i,7:8:8*N);
    pax(i,:) = Y(i,8:8:8*N);   
end
s.otx = otx;
s.gbx = gbx;
s.fgf = fgf;
s.wnt = wnt;
s.fgfd = fgfd;
s.wntd = wntd;
s.en = en;
s.pax = pax;

% --------------------------------------------------------------
% Inbuilt function for the calculation the discretized FDMs for the one 
% dimensional MHB model.
%
% input
% 	t       time point
%   y       8Nx1 vector of function values
% output
%   dydt    Discrteization at time t and uniformly distributed grid points
%           x_i=i/N.
% 
% Sabrina Hock, sabrina.hock@mytum.de, 31.10.2010

function dydt = f(t,y)

deca = parameter.d;  
prod = parameter.p;     
Hill = parameter.Hill;             
Dfgf = parameter.Dfgf;                  
Dwnt = parameter.Dwnt;                 

% Defintion of negative and positive Hill functions
negHill = @(x,eps,m) eps^m./(x.^m+eps^m); 
posHill = @(x,eps,m) x.^m./(x.^m+eps^m); 

% Variable definition and space allocation
c = (N)^2;                  % square of grid width
dydt = zeros(8*N,size(y,2));

% Evaluate the eight components of the function at all interior 
% grid points..
for i = 1:8:8*N-8;
    
dydt(i,:) = prod(1)*negHill(y(i+1,:),Hill(2,1),Hill(1,1))...
            -deca(1)*y(i,:);
dydt(i+1,:) = prod(2)*negHill(y(i,:),Hill(2,2),Hill(1,2))...
              -deca(2)*y(i+1,:);
dydt(i+2,:) = prod(3)*negHill(y(i,:),Hill(2,3),Hill(1,3))...
             .*posHill(y(i+1,:),Hill(2,4),Hill(1,4))...
             .*posHill(y(i+5,:),Hill(2,5),Hill(1,5))...
             .*posHill(y(i+6,:),Hill(2,6),Hill(1,6))...
             .*posHill(y(i+7,:),Hill(2,7),Hill(1,7))...
             -deca(3)*y(i+2,:);
dydt(i+3,:) = prod(4)*posHill(y(i,:),Hill(2,8),Hill(1,8))...
              .*negHill(y(i+1,:),Hill(2,9),Hill(1,9))...
              .*posHill(y(i+4,:),Hill(2,10),Hill(1,10))...
              -deca(4)*y(i+3,:);
if i == 1
        dydt(i+4,:) = prod(5)*y(i+2,:)-deca(5)*y(i+4,:)...
                      +Dfgf*c*(y(i+4+8,:)-2*y(i+4,:));
        dydt(i+5,:) = prod(6)*y(i+3,:)-deca(6)*y(i+5,:)...
                      +Dwnt*c*(y(i+5+8,:)-2*y(i+5,:));
else
    if i == 8*N-8
        dydt(i+4,:) = prod(5)*y(i+2,:)-deca(5)*y(i+4,:)...
                      +Dfgf*c*(y(i+4-8,:)-2*y(i+4,:));
        dydt(i+5,:) = prod(6)*y(i+3,:)-deca(6)*y(i+5,:)...
                      +Dwnt*c*(y(i+5-8,:)-2*y(i+5,:));
    else
        dydt(i+4,:) = prod(5)*y(i+2,:)-deca(5)*y(i+4,:)...
                      +Dfgf*c*(y(i+4-8,:)+y(i+4+8,:)-2*y(i+4,:));
        dydt(i+5,:) = prod(6)*y(i+3,:)-deca(6)*y(i+5,:)...
                      +Dwnt*c*(y(i+5-8,:)+y(i+5+8,:)-2*y(i+5,:));
    end
end
dydt(i+6,:) = prod(7)*posHill(y(i+7,:),Hill(2,13),Hill(1,13))...
              .*(posHill(y(i+4,:),Hill(2,11),Hill(1,11))...
              +posHill(y(i+5,:),Hill(2,12),Hill(1,12))...
              -(posHill(y(i+4,:),Hill(2,11),Hill(1,11))...
              .*posHill(y(i+5,:),Hill(2,12),Hill(1,12))))...
              -deca(7)*y(i+6,:);
dydt(i+7,:) = prod(8)*posHill(y(i+6,:),Hill(2,14),Hill(1,14))...
              -deca(8)*y(i+7,:);
end
end   % End nested function f
end   % End function MHB1_FDM
% --------------------------------------------------------------
function S = jpattern(N)
B = zeros(8*N,17);
B(1:8*N,1)=repmat([0;0;0;0;1;1;0;0],N,1);
B(1:8*N,1)=[B(9:8*N,1);ones(8,1)]; %cut first components for diag
B(1:8*N,6)=repmat([0;0;0;1;0;0;0;0],N,1);
B(1:8*N,6)=[B(4:8*N,6);0;0;0];
B(1:8*N,7)=repmat([0;0;1;1;1;1;1;0],N,1);
B(1:8*N,7)=[B(3:8*N,7);0;0];
B(1:8*N,8)=repmat([0;1;1;0;0;0;1;1],N,1);
B(1:8*N,8)=[B(2:8*N,8);0]; 

B(1:8*N,9)=ones(8*N,1);

B(1:8*N,10)=repmat([1;0;0;1;0;0;1;0],N,1);
B(1:8*N,10)=[0;B(1:8*N-1,10)];
B(1:8*N,12)=repmat([0;0;1;0;0;0;0;0],N,1);
B(1:8*N,12)=[0;0;0;B(1:8*N-3,12)];
B(1:8*N,13)=repmat([0;0;1;0;0;0;0;0],N,1);
B(1:8*N,13)=[0;0;0;0;B(1:8*N-4,13)];
B(1:8*N,14)=repmat([0;0;1;0;0;0;0;0],N,1);
B(1:8*N,14)=[0;0;0;0;0;B(1:8*N-5,14)];
B(1:8*N,17)=repmat([0;0;0;0;1;1;0;0],N,1);
B(1:8*N,17)=[ones(8,1);B(1:8*N-8,17)];

S = spdiags(B,-8:8,8*N,8*N);
sizeS=size(S);
end
